# Supplementary material for: 2,4-Thiazolidinedione in Well-Fed Lactating Dairy Goats: II. Response to Intra-Mammary Infection
Source: Vet Sci. 2019 Jun 5;6(2):52. doi: 10.3390/vetsci6020052 (PMC6632143; doi:10.3390/vetsci6020052)
Supplement: Supplementary file 1 [file vetsci-06-00052-s001.zip]

Archive with 10 entries (10 files):
- Figure S1.tif
- Figure S2.TIF
- Figure S3.TIF
- Figure S4.TIF
- Figure S5.TIF
- Figure S6.TIF
- Figure S7.TIF
- Table S1.docx
- Table S2.docx
- Table S3.docx
